# Supplementary material for: Lead Assays with Smartphone Detection Using a Monolithic Rod with 4-(2-Pyridylazo) Resorcinol
Source: Molecules. 2021 Sep 21;26(18):5720. doi: 10.3390/molecules26185720 (PMC8466971; doi:10.3390/molecules26185720)
Supplement: Supplementary file 1 [file molecules-26-05720-s001.zip]

Archive with 1 entries (1 files):
- molecules-1366151-supplementary.pdf
